# Supplementary material for: Hierarchical Zeolites Prepared Using a Surfactant-Mediated Strategy: ZSM-5 vs. Y as Catalysts for Friedel–Crafts Acylation Reaction
Source: Molecules. 2024 Jan 20;29(2):517. doi: 10.3390/molecules29020517 (PMC10818646; doi:10.3390/molecules29020517)
Supplement: Supplementary file 1 [file molecules-29-00517-s001.zip]

Archive with 1 entries (1 files):
- molecules-2810405-supplementary.pdf
